# Supplementary material for: Childhood gut microbiome is linked to internalizing symptoms at school age via the functional connectome
Source: Nat Commun. 2025 Oct 30;16:9359. doi: 10.1038/s41467-025-64988-6 (PMC12575631; doi:10.1038/s41467-025-64988-6)
Supplement: Supplementary file 4 — Source data [file 41467_2025_64988_MOESM4_ESM.xlsx]

## Sheet: Figure 1A
Figure 1A
		SOFA	SOFA_MTL	MTL	DMN_SAL	VAN_PMN	SAL_AUD	CON_PMN	SAL_SMD	SAL	SAL_PMN
	Loading	0.524598	0.371757	0.241966	-0.119886	-0.153094	-0.171152	-0.201446	-0.208826	-0.297783	-0.519111

## Sheet: Figure 1B
Figure 1B
		Eubacteriaceae	Weissella	Anaerobutyricum
	Loading	0.736664	-0.303226	-0.592216

## Sheet: Figure 1C
Figure 1C
		VIS_SOFA	DMN_SOFA	VAN_SMD	FPN_SOFA	VAN_SOFA	CON_SOFA	SMD_SML	DAN_SML
	Loading	0.551958	0.50518	0.36366	0.266148	0.253191	0.196286	0.187455	0.182217

## Sheet: Figure 1D
Figure 1D
		Eubacterium	Terrisporobacter
	Loading	0.926618	0.367617

## Sheet: Figure 1E
Figure 1E
		Veillonella	Intestinibacter	Eisenbergiella	Lachnoclostridium	Coprococcus	Ruminiclostridium.5	Ruminococcus	Pseudobutyrivibrio	Fusicatenibacter	Catenibacterium
	Loading	0.362949	0.33497	0.312098	0.299043	0.245236	0.242447	-0.197813	-0.236827	-0.356945	-0.396044

## Sheet: Figure 4
Figure 4
	Faith's Phylogenetic Diversity	SOFA Between-Network Connectivity Brain Signature Score
	-0.503631	-0.460529
	4.06713	-0.171162
	0.233458	0.178692
	-1.60629	0.637081
	-0.0139849	-2.12514
	0.438365	0.666265
	-0.403405	-0.434265
	-0.639654	1.42767
	0.732307	0.500451
	-0.714058	-1.8805
	0.653997	-0.530345
	-1.47856	0.778791
	1.16382	-1.28062
	2.20375	3.57517
	-0.480681	-1.31194
	-2.77107	-2.17746
	-2.40533	0.451431
	-0.786404	-1.57869
	0.0948426	0.218211
	1.4265	0.259689
	1.5938	-1.32738
	0.69945	-1.45358
	-0.840678	0.0916889
	-1.12387	-1.04707
	0.191967	0.12293
	-2.73533	-0.655654
	-3.13386	-1.54354
	3.06402	6.71419
	-0.317706	-0.249467
	-0.188429	-1.38779
	2.17034	0.468995
	0.479615	-1.12763
	0.258209	0.0740102
	1.23752	0.63323
	-1.21962	-1.79657
	0.600397	0.799817
	-1.39961	0.645158
	1.45268	4.29586

## Sheet: Supplementary Figure 2A
Supplementary Figure 2A
	Internalizing Symptoms Raw Score
	0
	0
	0
	0
	0
	0
	0
	1
	1
	1
	1
	2
	2
	2
	2
	2
	2
	3
	3
	3
	3
	3
	4
	4
	4
	4
	4
	5
	5
	5
	5
	5
	5
	5
	5
	6
	6
	6
	6
	7
	8
	8
	8
	9
	9
	10
	10
	11
	13
	13
	14
	14
	15
	16
	19

## Sheet: Supplementary Figure 2B
Supplementary Figure 2B
	Internalizing Symptoms Transformed Raw Score
	0
	0
	0
	0
	0
	0
	0
	0.760246
	0.760246
	0.760246
	0.760246
	1.27351
	1.27351
	1.27351
	1.27351
	1.27351
	1.27351
	1.67228
	1.67228
	1.67228
	1.67228
	1.67228
	2.00302
	2.00302
	2.00302
	2.00302
	2.00302
	2.28802
	2.28802
	2.28802
	2.28802
	2.28802
	2.28802
	2.28802
	2.28802
	2.53987
	2.53987
	2.53987
	2.53987
	2.76642
	2.97295
	2.97295
	2.97295
	3.1632
	3.1632
	3.33989
	3.33989
	3.5051
	3.80722
	3.80722
	3.94646
	3.94646
	4.07901
	4.20558
	4.55501

## Sheet: Supplementary Figure 3
Supplementary Figure 3
	Akkermansia	Alistipes	Anaerobutyricum	Bifidobacterium	Catenibacterium	Coprococcus	Dialister	Eisenbergiella	Enterococcus	Erysipelatoclostridium	Eubacteriaceae	Eubacterium	Fusicatenibacter	Intestinibacter	Lachnoclostridium	Lactobacillus	Megasphaera	NC2004	Oscillospiraceae	Pseudobutyrivibrio	Ruminiclostridium.5	Ruminococcus	Subdoligranulum	Terrisporobacter	UCG.014	Veillonella	Weissella
	0.0390511	0.00488138	0.00976276	30.8406	0.00488138	0.00488138	0.00488138	0.0536952	0.117153	1.8354	0.820072	0.00488138	0.00488138	0.195255	34.4382	0.63458	0.00488138	0.00488138	0.00488138	0.00488138	0.0781021	0.00488138	0.00488138	0.00488138	0.00488138	0.0146441	0.00488138
	0.0712393	0.00569914	0.0113983	42.8917	0.00284957	0.00284957	0.00569914	0.0541419	1.78098	3.21432	0.0626906	0.00569914	0.0113983	0.792181	1.72114	0.0313453	0.00284957	0.00284957	0.854871	0.00284957	0.019947	0.0142479	0.00569914	0.00284957	0.00284957	0.0826376	0.0113983
	5.76932	0.00486452	0.0145936	9.59284	0.00486452	0.00486452	0.0875614	0.0145936	3.42949	3.77001	0.10702	0.00486452	0.0194581	1.90203	2.99655	0.165394	5.67203	0.00486452	0.238362	0.00486452	0.00486452	0.00486452	0.00486452	0.00486452	0.0145936	0.603201	0.0583743
	0.282133	0.245859	4.40127	18.5442	0.00403047	0.709363	2.59965	0.0241828	0.0765789	0.0362742	0.0120914	0.673089	1.20108	8.29874	6.88807	0.00806094	0.366773	1.52352	0.0967313	1.33006	0.669058	0.229737	1.70489	3.52263	0.00403047	0.104792	0.59651
	73.9488	0.00423872	0.0105968	0.686673	0.00211936	0.00211936	0.00423872	0.116565	1.04697	0.26492	0.00211936	0.00211936	0.00211936	0.00847745	15.1068	0.00211936	0.00423872	0.00211936	0.527721	0.00423872	0.00423872	0.00423872	0.00211936	0.00211936	0.00211936	0.00211936	0.00211936
	44.688	0.00514483	0.00514483	0.576221	0.00514483	0.00514483	0.0154345	1.95503	0.0823172	7.42913	0.0102897	0.00514483	0.00514483	0.241807	27.921	0.277821	0.00514483	0.00514483	0.370428	0.00514483	0.282965	0.00514483	0.00514483	0.00514483	0.0102897	0.030869	0.00514483
	0.15822	0.00479455	0.0143837	6.68361	0.00958911	0.00479455	0.278084	0.00958911	0.10548	1.87467	0.27329	0.00479455	10.711	0.556168	12.322	3.46646	6.56374	0.00479455	1.61097	0.0143837	0.0575346	0.570552	0.00479455	0.00479455	0.00958911	0.0191782	0.0239728
	0.00669882	0.00669882	0.00669882	41.9882	0.00669882	0.0133976	0.00669882	0.00669882	1.58092	1.56752	0.361736	0.00669882	0.00669882	0.817256	1.24598	0.0267953	0.254555	0.00669882	0.0267953	0.0133976	0.140675	0.00669882	0.00669882	0.00669882	0.00669882	0.0267953	0.00669882
	20.773	0.0103348	5.77718	40.4454	0.00516742	0.00516742	0.00516742	0.00516742	2.30984	0.589086	0.0155023	0.00516742	0.70277	0.888797	2.97127	0.00516742	0.00516742	0.134353	0.0258371	0.00516742	0.00516742	0.00516742	0.00516742	0.00516742	0.00516742	0.0206697	0.00516742
	0.0105363	0.0105363	0.00526815	37.4565	0.00526815	0.00526815	0.0105363	0.0210726	0.258139	2.08619	0.00526815	0.00526815	13.655	1.5383	0.521547	0.0105363	0.0158044	0.00526815	0.0790222	0.0158044	0.0316089	0.00526815	0.00526815	0.00526815	0.00526815	0.0316089	0.00526815
	0.0556251	0.00927085	0.00463542	56.3668	0.00463542	0.00463542	0.0509897	0.0602605	3.84277	1.66875	0.537709	0.00927085	0.0185417	0.523803	0.648959	6.4386	0.00463542	0.0648959	0.0834376	0.00463542	0.00463542	0.00927085	0.00463542	0.0139063	0.00927085	0.0231771	0.0695314
	18.4824	0.0115407	0.00577034	7.97461	0.00577034	0.00577034	0.00577034	0.00577034	0.0923254	1.71956	0.467398	0.686671	2.11771	1.26947	0.84247	0.0115407	0.0230814	0.0461627	0.109636	1.30987	0.115407	1.50029	0.646278	0.207732	0.761685	0.0980958	0.0115407
	0.187945	0.00671231	0.00671231	52.9937	0.00671231	0.00671231	0.00671231	0.0469862	0.375889	0.100685	0.328903	0.00671231	1.77205	6.38341	12.5923	0.953148	0.0134246	0.00671231	0.0469862	1.30219	0.0335616	0.00671231	0.00671231	0.0805477	0.00671231	0.0201369	0.00671231
	0.68655	0.00562746	0.0562746	11.7952	6.83737	0.00562746	0.0225098	0.00562746	10.0113	0.112549	0.123804	0.00562746	0.101294	12.3748	1.65447	0.0225098	0.00562746	0.371412	1.36185	1.15363	0.0281373	0.00562746	0.0112549	0.568374	0.00562746	0.0506472	0.866629
	0.0356973	0.0118991	0.0237982	3.02237	0.0118991	0.0118991	0.0475964	0.0356973	0.0594955	3.08187	0.0118991	0.0475964	0.0118991	5.11661	5.18801	0.0118991	0.0118991	0.0118991	0.237982	0.0237982	0.0356973	0.0118991	0.0118991	0.0118991	0.0118991	0.0237982	0.0118991
	6.94444	0.00655136	0.00655136	28.0726	0.00655136	0.00655136	0.00655136	0.0458595	0.334119	5.92243	1.06787	0.248952	0.0131027	0.707547	22.8905	0.0589623	0.00655136	0.137579	0.163784	0.0196541	0.0393082	0.812369	2.6402	0.00655136	0.00655136	0.00655136	0.00655136
	0.682656	0.0060412	1.09346	66.7009	0.0060412	0.0181236	0.0060412	0.0060412	0.283936	0.706821	0.0060412	0.0060412	0.0120824	7.38235	4.9115	0.0120824	0.0060412	0.0060412	0.0120824	0.0181236	0.0181236	0.0060412	0.0060412	0.0060412	0.0060412	0.0120824	0.0060412
	19.144	0.0100231	0.120277	13.6113	0.0100231	0.0100231	0.0902075	0.0400922	3.33768	2.00461	0.280645	0.0100231	1.86429	5.54275	12.609	2.15496	0.0100231	0.0100231	0.240553	0.0100231	0.0601383	0.0100231	0.0501153	0.0100231	0.0100231	0.150346	0.100231
	0.04996	0.019984	0.019984	34.1627	0.00999201	0.04996	0.04996	0.509592	0.029976	11.311	0.259792	0.00999201	0.039968	0.0799361	5.23581	0.00999201	0.029976	0.00999201	0.489608	0.00999201	0.029976	0.00999201	0.00999201	0.00999201	0.019984	3.34732	0.00999201
	0.0165037	0.00412592	0.0206296	23.0474	0.00412592	0.00412592	0.0371333	3.92375	0.181541	4.66229	0.00412592	0.00412592	0.0123778	6.37868	2.83864	0.0495111	0.0123778	0.00412592	0.0453852	0.00412592	0.284689	0.00825185	0.00412592	0.00412592	0.00412592	0.127904	0.00412592
	0.0234604	0.0117302	1.34897	13.9472	0.0117302	0.0117302	0.058651	0.0117302	0.0469208	0.715543	0.0117302	0.0117302	0.797654	0.633431	0.621701	0.0821114	0.152493	0.152493	0.727273	0.0117302	0.0469208	0.0117302	0.0117302	0.0117302	0.0117302	0.258065	0.0117302
	0.00922424	0.00922424	0.0184485	3.22848	0.00922424	0.00922424	1.09768	0.378194	0.184485	4.21548	0.0276727	0.101467	0.00922424	1.07001	10.1836	0.00922424	0.267503	0.00922424	0.295176	0.0184485	0.00922424	0.00922424	0.00922424	0.00922424	0.00922424	1.92787	0.00922424
	2.8061	0.00766695	0.0230008	20.0491	0.00766695	0.00766695	0.00766695	0.00766695	0.0153339	2.29242	0.207008	0.467684	0.575021	1.05804	0.927701	0.0920034	0.00766695	0.391014	0.529019	1.49505	0.237675	0.299011	30.6755	0.0153339	0.0153339	0.0153339	0.00766695
	0.150508	0.0250847	0.0250847	33.2623	7.82014	0.00627117	0.037627	0.00627117	0.037627	0.244575	0.156779	0.677286	0.489151	0.16305	2.35169	0.00627117	0.144237	0.288474	0.0188135	0.0250847	0.137966	0.746269	0.401355	0.00627117	0.0815251	0.00627117	0.00627117
	50.4007	0.00702938	0.0140588	0.0421763	0.00702938	0.00702938	0.00702938	0.941937	0.0210881	2.7274	0.00702938	0.0492057	0.0140588	1.75735	32.1524	0.00702938	0.00702938	0.00702938	2.33376	0.00702938	0.140588	0.00702938	0.00702938	0.00702938	0.00702938	0.0562351	0.00702938
	0.0461072	0.197602	0.0724542	38.2163	2.7335	0.00658675	0.00658675	0.026347	0.0395205	0.079041	0.191016	2.84547	1.3898	0.955078	1.40298	0.00658675	0.00658675	0.0461072	0.125148	0.0197602	0.0988012	0.00658675	0.00658675	0.0131735	0.00658675	0.191016	0.00658675
	10.1992	0.00803084	0.0321234	20.1173	0.00803084	0.00803084	0.0240925	0.401542	2.69836	16.0055	2.52971	0.00803084	0.0240925	16.7363	11.4921	2.0318	0.0240925	0.0160617	2.72245	0.0321234	0.505943	0.00803084	0.00803084	0.00803084	0.00803084	0.0321234	0.00803084
	0.0299133	0.00747831	0.0897398	52.8642	0.00747831	0.00747831	0.00747831	0.00747831	1.32366	0.284176	0.00747831	0.00747831	0.0224349	0.299133	2.50523	0.00747831	0.00747831	0.00747831	0.0523482	0.0224349	0.0224349	0.0149566	0.00747831	0.00747831	0.00747831	0.0972181	0.00747831
	17.6811	0.00503449	0.0151035	38.3024	0.00503449	0.00503449	0.00503449	0.010069	0.105724	0.704828	1.65635	0.00503449	0.0201379	0.453104	8.66435	0.010069	0.00503449	0.00503449	0.0201379	0.010069	0.00503449	2.13966	0.00503449	0.00503449	0.00503449	3.47883	0.00503449
	2.64184	0.288725	6.25812	20.716	0.00721813	0.0216544	4.87946	0.0144363	0.0360907	0.122708	0.0216544	0.866176	4.22261	0.245416	1.76844	0.00721813	0.938357	0.223762	0.0360907	1.50859	0.0144363	1.38588	7.33362	0.00721813	5.68789	0.151581	0.00721813
	0.047727	0.178976	0.0238635	43.2884	0.0119318	0.0119318	0.0119318	0.0357953	2.0284	1.2767	1.21704	5.96588	0.0238635	2.95907	0.894881	0.429543	0.095454	0.0119318	0.190908	0.0119318	1.44374	0.334089	0.0119318	0.178976	0.0119318	0.0238635	0.0119318
	0.0171733	0.00572443	0.0286221	7.85964	0.00572443	0.00572443	2.78207	0.0286221	0.652585	1.33379	0.457954	1.89479	0.0171733	12.2503	4.05289	0.00572443	0.00572443	0.377812	0.0744175	0.0114489	0.0744175	0.00572443	0.00572443	2.67903	0.0171733	0.0629687	0.309119
	0.0318005	0.00636011	0.0127202	6.66539	0.00636011	0.00636011	0.00636011	0.0445208	0.0318005	0.934936	0.305285	0.0190803	0.00636011	0.0699612	0.178083	0.00636011	0.00636011	0.00636011	0.356166	0.0127202	0.00636011	0.00636011	0.00636011	0.00636011	0.00636011	0.0127202	0.00636011
	0.0145783	0.00728916	0.00728916	35.7533	0.0145783	0.00728916	0.00728916	0.0510241	0.284277	6.39259	0.714338	0.00728916	0.0145783	7.54428	6.93199	0.00728916	0.00728916	0.123916	2.93753	0.00728916	0.211386	0.0218675	0.00728916	0.0218675	0.00728916	0.240542	0.00728916
	7.24524	0.00654493	0.0654493	8.49532	0.00654493	0.00654493	0.00654493	0.0196348	0.615224	5.06578	0.091629	0.00654493	0.0196348	4.47019	8.36442	0.0327247	0.00654493	0.00654493	0.0196348	0.117809	0.0392696	0.00654493	6.36822	0.569409	0.00654493	0.922835	0.00654493
	1.20267	0.623608	0.0148478	20.7572	0.0148478	0.0148478	0.0445434	0.0148478	0.0890869	0.682999	0.222717	0.0445434	2.049	0.311804	1.79659	2.56867	12.5019	0.237565	0.0445434	0.0148478	0.163326	0.0148478	1.6778	0.0148478	0.0148478	0.103935	0.0148478
	0.016603	0.00830151	0.0498091	24.1408	0.00830151	0.00830151	0.00830151	0.016603	0.423377	1.03769	1.1041	0.0249045	0.174332	1.0958	7.18911	0.0249045	0.00830151	0.00830151	0.10792	0.00830151	0.913166	0.00830151	0.016603	0.016603	0.00830151	7.27212	0.00830151
	2.90426	0.0145943	0.10216	48.7303	0.0145943	0.0145943	0.0145943	0.0145943	2.51022	4.68476	0.0145943	0.0145943	0.569177	2.64156	22.0957	0.0291886	0.0145943	0.0145943	0.20432	0.0145943	0.160537	0.0145943	0.0145943	0.0291886	2.15995	0.10216	0.0145943
	0.00892937	0.00892937	0.0357175	31.2081	0.00892937	0.00892937	0.00892937	0.00892937	9.7598	10.2063	0.00892937	0.00892937	0.267881	0.56255	2.1877	0.0178587	0.125011	0.00892937	0.491115	0.00892937	0.00892937	0.00892937	0.00892937	0.00892937	0.00892937	1.33048	0.00892937
	0.0748814	0.00832016	0.00832016	49.5882	0.00832016	0.00832016	0.0332806	0.00832016	0.865297	1.10658	0.249605	0.00832016	0.782095	0.0582411	0.382727	2.57093	0.0748814	0.00832016	0.00832016	0.00832016	0.158083	0.00832016	0.0166403	0.00832016	0.00832016	1.44771	0.00832016
	0.0324913	0.00812282	0.0162456	30.8098	0.00812282	0.00812282	0.146211	0.0162456	0.0324913	9.61742	0.641703	0.787913	0.00812282	2.60742	14.1256	0.00812282	0.00812282	1.40525	1.24279	12.6553	0.0649825	0.00812282	0.00812282	0.00812282	0.00812282	0.763545	0.00812282
	0.00696864	0.00696864	0.0209059	56.8571	0.00696864	0.00696864	0.00696864	0.00696864	0.397213	2.6899	0.292683	0.0139373	0.0139373	3.0662	1.18467	0.752613	0.00696864	0.00696864	0.508711	0.00696864	0.00696864	0.0209059	0.766551	0.00696864	0.00696864	0.0209059	0.00696864
	0.0145148	0.00725742	0.0290297	24.1309	0.00725742	0.00725742	0.00725742	0.00725742	0.232237	0.950722	0.174178	0.0217723	0.0217723	2.32963	4.32542	0.0653168	0.00725742	3.05537	4.65926	0.00725742	0.00725742	0.0145148	0.00725742	0.00725742	0.0435445	0.0362871	2.32963
	0.0290698	0.00968992	0.0193798	38.2364	0.00968992	0.00968992	0.00968992	0.00968992	0.310078	2.06395	0.00968992	0.00968992	0.0193798	0.203488	8.38178	0.00968992	0.00968992	0.00968992	0.300388	0.00968992	0.0484496	0.0193798	0.00968992	0.00968992	0.00968992	0.0387597	0.00968992
	0.0141163	0.00705816	0.042349	45.024	0.00705816	0.00705816	0.0141163	0.0988142	1.13636	4.48899	0.34585	0.00705816	4.75014	2.92914	0.677583	2.36448	0.00705816	0.00705816	0.0352908	0.00705816	0.0141163	0.0141163	1.03755	0.00705816	0.00705816	0.359966	0.00705816
	0.322291	0.0158504	0.00528346	46.2567	0.00528346	0.0105669	0.195488	0.0264173	0.0211338	0.649865	0.338141	0.00528346	0.0211338	1.17293	7.76668	0.00528346	0.00528346	0.486078	0.42796	0.0158504	0.0475511	0.00528346	0.0105669	0.0264173	0.00528346	0.0211338	0.0105669
	0.031412	0.00785299	0.031412	27.2499	0.00785299	0.00785299	0.015706	0.023559	0.015706	1.98681	0.23559	0.015706	0.125648	3.68305	8.48123	0.047118	0.39265	0.00785299	0.0706769	0.00785299	0.99733	0.00785299	0.023559	0.0706769	0.015706	0.015706	0.00785299
	0.0117117	0.00585583	0.0117117	40.3467	0.0117117	0.0117117	0.00585583	0.0117117	0.0878374	9.55671	0.0761258	0.00585583	0.0117117	0.228377	1.61035	0.00585583	0.0117117	0.0234233	0.240089	0.00585583	0.0234233	0.0117117	0.00585583	0.00585583	0.00585583	0.00585583	0.00585583
	9.48361	0.0331016	0.041377	0.380669	0.00827541	0.00827541	0.00827541	0.00827541	0.173784	4.26183	0.00827541	0.00827541	0.00827541	8.50712	7.34028	0.0248262	0.00827541	0.00827541	0.579278	0.00827541	0.00827541	0.00827541	0.00827541	0.00827541	0.00827541	0.190334	0.00827541
	23.9181	0.0116959	0.0350877	25.5789	0.0233918	0.0116959	0.0116959	0.19883	15.9883	3.01754	2.07018	0.0233918	0.0116959	1.84795	1.29825	0.0233918	0.0116959	0.128655	0.0233918	0.0116959	0.0701754	0.0116959	0.0116959	0.0233918	0.0116959	0.0116959	0.0116959
	0.155864	0.0129887	0.0129887	53.0848	0.0129887	0.0129887	0.0129887	0.0129887	5.03962	0.415638	0.0519548	0.0129887	5.88388	1.00013	0.10391	12.612	0.0259774	0.0129887	0.0129887	0.220808	0.0129887	0.0129887	0.0129887	0.0129887	0.0129887	0.0129887	2.96142
	15.6612	0.00702297	0.0210689	31.6595	0.00702297	0.00702297	0.00702297	1.67147	0.182597	6.09593	0.140459	0.00702297	0.00702297	1.85406	7.19854	0.0210689	0.00702297	0.00702297	0.386263	0.00702297	0.323056	0.00702297	0.00702297	0.00702297	2.97774	1.56612	0.00702297
	9.15078	0.00693241	0.0138648	15.2028	0.00693241	0.00693241	0.00693241	0.0138648	5.94107	4.57539	1.69844	0.00693241	0.0138648	0.942808	0.94974	0.880416	0.0138648	0.00693241	4.65165	0.00693241	0.298094	0.0970537	0.00693241	0.00693241	0.00693241	0.0901213	0.00693241
	0.0128361	0.00641807	0.33374	12.9388	0.00641807	0.00641807	0.705988	0.50061	1.44407	3.62621	0.00641807	0.115525	0.0256723	3.95995	1.07182	16.4495	0.00641807	0.00641807	0.0577627	0.0128361	0.00641807	0.0128361	0.0128361	0.00641807	0.00641807	0.584045	0.00641807
	0.631022	0.00852733	0.0170547	19.0501	0.00852733	0.00852733	0.00852733	0.00852733	0.0170547	2.14036	0.332566	0.0170547	0.0170547	1.06592	10.5739	0.0341093	0.00852733	0.25582	0.162019	0.0938006	0.102328	0.00852733	0.00852733	0.00852733	0.00852733	0.00852733	0.00852733
